# Supplementary material for: Modeling of miRNA and Drug Action in the EGFR Signaling Pathway
Source: PLoS One. 2012 Jan 11;7(1):e30140. doi: 10.1371/journal.pone.0030140 (PMC3256223; doi:10.1371/journal.pone.0030140)
Supplement: Table S1 — Reference list of miRNA-targets. (TXT) [file pone.0030140.s001.txt]

model_id, accession, miRNA	Target Gene, ENSEMBL_Id	Pubmed
151162,MI0003558,mir-553
	DICER1, ENSG00000100697	16505370
150975,MI0000778,mir-370
	MAP3K8, ENSG00000107968	17621267
151213,MI0003620,mir-607
	DICER1, ENSG00000100697	16505370
151264,MI0003681,mir-657
	DICER1, ENSG00000100697	16505370
150743,MI0000063,let-7b
	EGFR, ENSG00000146648	18668040
	JUN, ENSG00000177606	18668040
	PTEN, ENSG00000171862	18704095
	MYC, ENSG00000136997	17942906
	MAPK14, ENSG00000112062	15131085,15806104
150797,MI0000089,mir-31
	PTEN, ENSG00000171862	19175831
	MYC, ENSG00000136997	18451220
150807,MI0000095,mir-93
	CDKN1, ENSG00000111276	19153141
	CDKN1, ENSG00000124762	18212054,19153141,18328430
151211,MI0003618,mir-605
	DICER1, ENSG00000100697	16505370
151212,MI0003619,mir-606
	DICER1, ENSG00000100697	16505370
151242,MI0003651,mir-636
	DICER1, ENSG00000100697	16505370
150894,MI0000489,mir-195
	TP53, ENSG00000141510	18677302
	PTEN, ENSG00000171862	19175831
	MYC, ENSG00000136997	18451220
	CDKN1, ENSG00000124762	19823043
151349,MI0006341,mir-1208
	MYC, ENSG00000136997	18314482
151166,MI0003563,mir-557
	DICER1, ENSG00000100697	16505370
151255,MI0003663,mir-648
	DICER1, ENSG00000100697	16505370
150883,MI0000483,mir-186
	FOXO, ENSG00000150907	20028871
150811,MI0000101,mir-99a
	CREB1, ENSG00000118260	19897480
	DICER1, ENSG00000100697	19416898
	MYC, ENSG00000136997	18451220
150988,MI0000786,mir-378
	PTEN, ENSG00000171862	19175831
	RNASEN, ENSG00000113360	18550634
	FOS, ENSG00000170345	16236258
151346,MI0006338,mir-1205
	MYC, ENSG00000136997	18314482
151250,MI0003658,mir-643
	DICER1, ENSG00000100697	16505370
151044,MI0003188,mir-503
	DICER1, ENSG00000100697	19799966
150762,MI0000438,mir-15b
	BAD, ENSG00000002330	18449891
	MKK4/7, ENSG00000065559	19861690
150776,MI0000439,mir-23b
	DICER1, ENSG00000100697	18832437
	MYC, ENSG00000136997	19219026,20086171
	NF-KB, ENSG00000173039	20144951,19997496
151345,MI0006337,mir-1204
	MYC, ENSG00000136997	18194563,18314482
151208,MI0003615,mir-602
	DICER1, ENSG00000100697	16505370
151195,MI0003597,mir-588
	DICER1, ENSG00000100697	16505370
151175,MI0003574,mir-568
	DICER1, ENSG00000100697	16505370
151237,MI0003645,mir-631
	XPO5, ENSG00000124571	19138993
	TARBP2, ENSG00000139546	19138993
	RNASEN, ENSG00000113360	19138993
	DICER1, ENSG00000100697	16505370,19138993
	DGCR8, ENSG00000128191	19138993
151268,MI0003669,mir-661
	DICER1, ENSG00000100697	16505370
151253,MI0003661,mir-646
	DICER1, ENSG00000100697	16505370
151223,MI0003631,mir-617
	DICER1, ENSG00000100697	16505370
151245,MI0003654,mir-639
	DICER1, ENSG00000100697	16505370
151077,MI0003156,mir-518b
	IKK, ENSG00000104365	18408758
	EGFR, ENSG00000146648	19493678,18552348
	TP53, ENSG00000141510	18552348
	PTEN, ENSG00000171862	19672202
	RNASEN, ENSG00000113360	19011087
	MYC, ENSG00000136997	18802929,18314482,19530237
	FOS, ENSG00000170345	16236258
150877,MI0000271,mir-181c
	MYC, ENSG00000136997	18451220
	AKT, ENSG00000142208	19699171
150750,MI0000434,let-7i
	NF-KB, ENSG00000109320	19903813
150810,MI0000100,mir-98
	PTEN, ENSG00000171862	19175697
	MYC, ENSG00000136997	19528081,18413726,17942906
151233,MI0003641,mir-627
	DICER1, ENSG00000100697	16505370
150927,MI0000300,mir-223
	DICER1, ENSG00000100697	19059913
	DGCR8, ENSG00000128191	19059913
150982,MI0000783,mir-375
	PDPK1, ENSG00000140992	18591395
	MAPK14, ENSG00000112062	15806104
151182,MI0003582,mir-575
	DICER1, ENSG00000100697	16505370
150953,MI0000824,mir-325
	MYC, ENSG00000136997	18451220
151001,MI0003685,mir-421
	PTEN, ENSG00000171862	19175831
	DICER1, ENSG00000100697	16505370
	MYC, ENSG00000136997	20080624
151173,MI0003572,mir-566
	DICER1, ENSG00000100697	16505370
151243,MI0003652,mir-637
	DICER1, ENSG00000100697	16505370
151206,MI0003613,mir-600
	DICER1, ENSG00000100697	16505370
150866,MI0000479,mir-150
	MAP3K8, ENSG00000107968	18006822
	IKK, ENSG00000143466	19177201
	CDKN1, ENSG00000111276	19264517
	MYC, ENSG00000136997	18066065
150871,MI0000480,mir-154
	MYC, ENSG00000136997	18451220
150809,MI0000098,mir-96
	MTOR, ENSG00000198793	20018759
	FOXO, ENSG00000150907	20028871,19574223
150898,MI0000239,mir-197
	MYC, ENSG00000136997	18451220
151224,MI0003632,mir-618
	DICER1, ENSG00000100697	16505370
151011,MI0001648,mir-449a
	CDKN1, ENSG00000111276	19252524
151143,MI0006402,mir-548o
	IKK, ENSG00000104365	18408758
	EGFR, ENSG00000146648	18552348,20097187,19493678
	TP53, ENSG00000141510	18552348
	PTEN, ENSG00000171862	19672202,20080666
	RNASEN, ENSG00000113360	19011087
	MYC, ENSG00000136997	19530237,18314482,18802929
	CDKN1, ENSG00000124762	19890372
	FOS, ENSG00000170345	16236258
151159,MI0003556,mir-551a
	DICER1, ENSG00000100697	16505370
150784,MI0000085,mir-27a
	TP53, ENSG00000141510	19950226
	PTEN, ENSG00000171862	16762633
	ATF1, ENSG00000123268	19950226
	CDKN1, ENSG00000124762	19950226
	FOXO, ENSG00000150907	19574223
151266,MI0003683,mir-659
	DICER1, ENSG00000100697	16505370
151142,MI0006399,mir-548n
	IKK, ENSG00000104365	18408758
	EGFR, ENSG00000146648	19493678,18552348,20097187
	TP53, ENSG00000141510	18552348
	PTEN, ENSG00000171862	20080666,19672202
	RNASEN, ENSG00000113360	19011087
	MYC, ENSG00000136997	18314482,18802929,19530237
	CDKN1, ENSG00000124762	19890372
	FOS, ENSG00000170345	16236258
150749,MI0000433,let-7g
	MYC, ENSG00000136997	19153603,19492978,18413726
151246,MI0003655,mir-640
	DICER1, ENSG00000100697	16505370
151205,MI0003611,mir-599
	DICER1, ENSG00000100697	16505370
150765,MI0000071,mir-17
	MTOR, ENSG00000198793	20022054
	CD28, ENSG00000178562	20148420
	MEK, ENSG00000169032	15944709
	ELK1, ENSG00000126767	20003307
	IKK, ENSG00000143466	19177201
	CREB1, ENSG00000118260	20003307
	TP53, ENSG00000141510	16878133,18521848,19477219,20014148,19347736,19158830
	YWHAB, ENSG00000166913	15944709
	PTEN, ENSG00000171862	19175831,19175697,19660235,18429962,18327259,18765795
	RNASEN, ENSG00000113360	17322031,19706389,17558416,18550634
	DICER1, ENSG00000100697	18779589,18329371,18320056,18398510
	MYC, ENSG00000136997	17325905,19806017,19477219,17943719,15944709,17284533,20008931,18941111,19064005,18493594,20014148,19492978,19351822,17942906,18779589,19435428,17765889,16096373,19706389,19116113,18836483,18451220,18632605,19672269,15944707,19690137,18066065,18327259,18583030,17624268,18922889,17608773,17438130,16878133,19066217
	CDKN1, ENSG00000124762	19782699,18941111,19660235,18922889,20089119
	MAPK14, ENSG00000112062	19559694
	NF-KB, ENSG00000173039	20144951,15944709
151087,MI0003145,mir-519e
	IKK, ENSG00000104365	18408758
	EGFR, ENSG00000146648	18552348,20097187,19493678
	TP53, ENSG00000141510	18552348
	PTEN, ENSG00000171862	19672202,20080666
	RNASEN, ENSG00000113360	19011087
	MYC, ENSG00000136997	19530237,18314482,18802929
	CDKN1, ENSG00000124762	19890372
	FOS, ENSG00000170345	16236258
151209,MI0003616,mir-603
	DICER1, ENSG00000100697	16505370
151154,MI0003679,mir-549
	DICER1, ENSG00000100697	16505370
150926,MI0000299,mir-222
	ERK, ENSG00000100030	19438724
	CDKN1, ENSG00000111276	17627278,19264608,18708351,19150885,19107213,19424584,19153141,18413744,19351827,17914108,17721077,18417445,17569667,19273599
	PIK3CA, ENSG00000121879	18790736,18708351
	TP53, ENSG00000141510	18708351,18790736
	PTEN, ENSG00000171862	19962668,20021821
	RNASEN, ENSG00000113360	18550634,17540974
	DICER1, ENSG00000100697	19520829
	MYC, ENSG00000136997	18777135
	AKT, ENSG00000142208	18708351,18790736
	CDKN1, ENSG00000124762	19153141
151222,MI0003629,mir-616
	DICER1, ENSG00000100697	16505370
151185,MI0003585,mir-578
	DICER1, ENSG00000100697	16505370
151200,MI0003605,mir-593
	DICER1, ENSG00000100697	16505370
151199,MI0003604,mir-592
	DICER1, ENSG00000100697	16505370
150865,MI0000478,mir-149
	TP53, ENSG00000141510	19950226
	MYC, ENSG00000136997	19082544,18451220
	ATF1, ENSG00000123268	19950226
	CDKN1, ENSG00000124762	19950226
	FOS, ENSG00000170345	16236258
150761,MI0000069,mir-15a
	ERK, ENSG00000100030	19109256
	MDM2, ENSG00000135679	19723889
	BAD, ENSG00000002330	18449891
	JUN, ENSG00000177606	18362358
	TP53, ENSG00000141510	17554199,19347736
	DICER1, ENSG00000100697	19416898
	MYC, ENSG00000136997	19591824,18066065,19211792,17624268
	MAPK14, ENSG00000112062	15131085
151163,MI0003559,mir-554
	DICER1, ENSG00000100697	16505370
150759,MI0000266,mir-10a
	MAP3K8, ENSG00000107968	18006822
	MEK, ENSG00000169032	17330104
150802,MI0000742,mir-34b
	MDM2, ENSG00000135679	18451145
	CREB1, ENSG00000118260	19258499
	TP53, ENSG00000141510	18941118,18451145,17554337
	MYC, ENSG00000136997	18802929,18768788,18451220
150930,MI0005775,mir-297
	RNASEN, ENSG00000113360	17322031
151187,MI0003587,mir-580
	DICER1, ENSG00000100697	16505370
150773,MI0000077,mir-21
	PKC, ENSG00000171132	19633292
	MTOR, ENSG00000198793	19072831,20018759
	ELK1, ENSG00000126767	20003307
	EGFR, ENSG00000146648	19493678,20048743,20113523,19047896,19597153
	IKK, ENSG00000143466	19177201
	CREB1, ENSG00000118260	20003307
	CDKN1, ENSG00000111276	18708351
	JUN, ENSG00000177606	18384814
	PIK3CA, ENSG00000121879	18708351,18335499,19047896
	CASP9, ENSG00000132906	18841558
	TP53, ENSG00000141510	19047896,18335499,18708351
	PTEN, ENSG00000171862	19473551,19175697,19264808,19730150,19212625,20092645,18335499,19641183,19711427,19509158,19072831,20048743,19080492,19450585,16762633,17681183,20113523,19906824,19672202,20153722,17478730,19147652,19175831,18841558,19213759,18850008,18460397
	RNASEN, ENSG00000113360	18550634,19633292,18548003,17540974,19398578
	DICER1, ENSG00000100697	19229243,19843843
	MYC, ENSG00000136997	18362916,18451220,19528081
	DGCR8, ENSG00000128191	19398578
	AKT, ENSG00000142208	19641183,18708351
	CDKN1, ENSG00000124762	17991735
	FOS, ENSG00000170345	18850008,19308091
	NF-KB, ENSG00000173039	19072831,20144951,19997496
150977,MI0000780,mir-372
	CDKN1, ENSG00000111276	18155131
	MYC, ENSG00000136997	18451220
	CDKN1, ENSG00000124762	18212054,19823043
151252,MI0003660,mir-645
	DICER1, ENSG00000100697	16505370
150881,MI0000481,mir-184
	BAD, ENSG00000002330	19033458
	MYC, ENSG00000136997	18451220,17283129
151254,MI0003662,mir-647
	DICER1, ENSG00000100697	16505370
150823,MI0000734,mir-106b
	CDKN1, ENSG00000111276	19153141
	CASP9, ENSG00000132906	19096009
	TP53, ENSG00000141510	19096009
	PTEN, ENSG00000171862	19175831,19660235
	MYC, ENSG00000136997	19096009,18922889
	CDKN1, ENSG00000124762	19153141,18922889,18212054,19782699,19422085,19660235,18328430
	MAPK14, ENSG00000112062	19559694
150903,MI0000737,mir-200a
	EGFR, ENSG00000146648	19671845
	PTEN, ENSG00000171862	18199536
	AKT, ENSG00000142208	18199536
150774,MI0000078,mir-22
	MTOR, ENSG00000198793	20081105
	PTEN, ENSG00000171862	20170724
	MYC, ENSG00000136997	18066065,18314482
151172,MI0003570,mir-564
	DICER1, ENSG00000100697	16505370
150904,MI0000342,mir-200b
	EGFR, ENSG00000146648	19671845
	PTEN, ENSG00000171862	16762633
151081,MI0003154,mir-518f
	IKK, ENSG00000104365	18408758
	EGFR, ENSG00000146648	18552348,20097187,19493678
	TP53, ENSG00000141510	18552348
	PTEN, ENSG00000171862	19672202,20080666
	RNASEN, ENSG00000113360	19011087
	MYC, ENSG00000136997	19530237,18314482,18802929
	CDKN1, ENSG00000124762	19890372
	FOS, ENSG00000170345	16236258
150771,MI0000076,mir-20a
	MEK, ENSG00000169032	15944709
	EGFR, ENSG00000146648	19047896
	PIK3CA, ENSG00000121879	19047896
	TP53, ENSG00000141510	19047896
	YWHAB, ENSG00000166913	15944709
	PTEN, ENSG00000171862	19175831
	RNASEN, ENSG00000113360	17558416
	MYC, ENSG00000136997	18836483,15944709,18941111,18777135,18632605,19690137
	CDKN1, ENSG00000124762	18941111,20089119
	MAPK14, ENSG00000112062	19559694
	NF-KB, ENSG00000173039	15944709
150917,MI0000291,mir-215
	MDM2, ENSG00000135679	19074875
	TP53, ENSG00000141510	19074876,19074875
	CDKN1, ENSG00000124762	19074875
151009,MI0001723,mir-433
	GRB2, ENSG00000177885	19531230
151262,MI0003677,mir-655
	DICER1, ENSG00000100697	16505370
151012,MI0003673,mir-449b
	IKK, ENSG00000104365	18408758
	EGFR, ENSG00000146648	19493678,18552348
	TP53, ENSG00000141510	18552348
	PTEN, ENSG00000171862	19672202
	RNASEN, ENSG00000113360	19011087
	DICER1, ENSG00000100697	16505370
	MYC, ENSG00000136997	18802929,18314482,19530237
	FOS, ENSG00000170345	16236258
151256,MI0003664,mir-649
	DICER1, ENSG00000100697	16505370
150863,MI0000253,mir-148a
	MYC, ENSG00000136997	19435428,18768788
150916,MI0000290,mir-214
	PTEN, ENSG00000171862	18199536
	MYC, ENSG00000136997	19435428
	AKT, ENSG00000142208	18199536
151170,MI0003568,mir-562
	DICER1, ENSG00000100697	16505370
150844,MI0000474,mir-134
	RNASEN, ENSG00000113360	19235467
	MYC, ENSG00000136997	18451220
151160,MI0003575,mir-551b
	DICER1, ENSG00000100697	16505370
151232,MI0003640,mir-626
	DICER1, ENSG00000100697	16505370
150888,MI0000465,mir-191
	DICER1, ENSG00000100697	19906709
150857,MI0000460,mir-144
	MAP3K8, ENSG00000107968	18006822
	PTEN, ENSG00000171862	18704095
151215,MI0003622,mir-609
	DICER1, ENSG00000100697	16505370
151216,MI0003623,mir-610
	DICER1, ENSG00000100697	16505370
151123,MI0006344,mir-548e
	IKK, ENSG00000104365	18408758
	EGFR, ENSG00000146648	20097187,19493678,18552348
	TP53, ENSG00000141510	18552348
	PTEN, ENSG00000171862	20080666,19672202
	RNASEN, ENSG00000113360	19011087
	MYC, ENSG00000136997	18314482,18802929,19530237
	CDKN1, ENSG00000124762	19890372
	FOS, ENSG00000170345	16236258
151171,MI0003569,mir-563
	DICER1, ENSG00000100697	16505370
150772,MI0001519,mir-20b
	MEK, ENSG00000169032	15944709
	YWHAB, ENSG00000166913	15944709
	PTEN, ENSG00000171862	19175831
	RNASEN, ENSG00000113360	19706389
	MYC, ENSG00000136997	19706389,15944709,18777135
	CDKN1, ENSG00000124762	18212054
	NF-KB, ENSG00000173039	15944709
151227,MI0003635,mir-621
	DICER1, ENSG00000100697	16505370
150760,MI0000267,mir-10b
	MEK, ENSG00000169032	17330104
	EGFR, ENSG00000146648	19585508
151140,MI0006361,mir-548l
	IKK, ENSG00000104365	18408758
	EGFR, ENSG00000146648	20097187,19493678,18552348
	TP53, ENSG00000141510	18552348
	PTEN, ENSG00000171862	20080666,19672202
	RNASEN, ENSG00000113360	19011087
	MYC, ENSG00000136997	18314482,18802929,19530237
	CDKN1, ENSG00000124762	19890372
	FOS, ENSG00000170345	16236258
150964,MI0000802,mir-340
	PTEN, ENSG00000171862	19175831
151004,MI0001446,mir-424
	ELK1, ENSG00000126767	20003307
	EGFR, ENSG00000146648	17889671
	CREB1, ENSG00000118260	20003307
150913,MI0000286,mir-210
	EGFR, ENSG00000146648	19493678
	MYC, ENSG00000136997	19652553
151251,MI0003659,mir-644
	DICER1, ENSG00000100697	16505370
151218,MI0003625,mir-612
	DICER1, ENSG00000100697	16505370
151177,MI0003577,mir-570
	DICER1, ENSG00000100697	16505370
151027,MI0003530,mir-487b
	IKK, ENSG00000104365	18408758
	EGFR, ENSG00000146648	18552348,20097187,19493678
	TP53, ENSG00000141510	18552348
	PTEN, ENSG00000171862	19672202,20080666
	RNASEN, ENSG00000113360	19011087
	MYC, ENSG00000136997	19530237,18314482,18802929
	CDKN1, ENSG00000124762	19890372
	FOS, ENSG00000170345	16236258
150744,MI0000064,let-7c
	MTOR, ENSG00000198793	20018759
	MAP3K8, ENSG00000107968	18006822
	CREB1, ENSG00000118260	19897480
	PTEN, ENSG00000171862	16762633,18704095
	MYC, ENSG00000136997	17438130,17877811,18006136,18802929
150920,MI0000293,mir-217
	PTEN, ENSG00000171862	19543271
	FOXO, ENSG00000150907	19786632
150849,MI0000454,mir-137
	MYC, ENSG00000136997	18451220
150780,MI0000082,mir-25
	CDKN1, ENSG00000111276	19153141
	MKK4/7, ENSG00000065559	19861690
	CDKN1, ENSG00000124762	19153141,18328430,19422085
150915,MI0000288,mir-212
	MYC, ENSG00000136997	18314482
151244,MI0003653,mir-638
	DICER1, ENSG00000100697	16505370
151239,MI0003648,mir-633
	DICER1, ENSG00000100697	16505370
150872,MI0000681,mir-155
	MAP3K8, ENSG00000107968	18006822
	ERK, ENSG00000100030	19109256,19074725
	IKK, ENSG00000104365	19650740
	ELK1, ENSG00000126767	20003307
	EGFR, ENSG00000146648	18668040
	IKK, ENSG00000143466	19177201
	CREB1, ENSG00000118260	20003307,19897480
	JUN, ENSG00000177606	18668040,18940871
	TP53, ENSG00000141510	17911264
	PTEN, ENSG00000171862	19711427,19641183,19175697
	RNASEN, ENSG00000113360	18550634
	MYC, ENSG00000136997	18636108,18451220,18482561,19759154,17624268,18455451,16235244
	AKT, ENSG00000142208	19699171,19641183
	FOS, ENSG00000170345	18075594,18048365
	NF-KB, ENSG00000173039	18940871
150861,MI0000262,mir-147
	MYC, ENSG00000136997	18451220
150785,MI0000440,mir-27b
	RNASEN, ENSG00000113360	18550634,17540974
150941,MI0006418,mir-302f
	IKK, ENSG00000104365	18408758
	EGFR, ENSG00000146648	20097187,19493678,18552348
	TP53, ENSG00000141510	18552348
	PTEN, ENSG00000171862	20080666,19672202
	RNASEN, ENSG00000113360	19011087
	MYC, ENSG00000136997	18314482,18802929,19530237
	CDKN1, ENSG00000124762	19890372
	FOS, ENSG00000170345	16236258
150960,MI0000816,mir-335
	PIK3CA, ENSG00000121879	18185580
	TP53, ENSG00000141510	18185580
	AKT, ENSG00000142208	18185580
150806,MI0003560,mir-92b
	DICER1, ENSG00000100697	16505370
151141,MI0006400,mir-548m
	IKK, ENSG00000104365	18408758
	EGFR, ENSG00000146648	18552348,20097187,19493678
	TP53, ENSG00000141510	18552348
	PTEN, ENSG00000171862	20080666,19672202
	RNASEN, ENSG00000113360	19011087
	MYC, ENSG00000136997	19530237,18314482,18802929
	CDKN1, ENSG00000124762	19890372
	FOS, ENSG00000170345	16236258
151179,MI0003579,mir-572
	DICER1, ENSG00000100697	16505370
150905,MI0000650,mir-200c
	EGFR, ENSG00000146648	19671845
150775,MI0000079,mir-23a
	PTEN, ENSG00000171862	14697198,16762633
	MYC, ENSG00000136997	20086171,19219026,19806017
	MAPK14, ENSG00000112062	15131085
150907,MI0000283,mir-203
	EGFR, ENSG00000146648	19047896
	PIK3CA, ENSG00000121879	19047896
	TP53, ENSG00000141510	19047896
	DICER1, ENSG00000100697	18311128
151207,MI0003614,mir-601
	DICER1, ENSG00000100697	16505370
151220,MI0003627,mir-614
	DICER1, ENSG00000100697	16505370
150766,MI0000072,mir-18a
	MEK, ENSG00000169032	15944709
	YWHAB, ENSG00000166913	15944709
	PTEN, ENSG00000171862	19175831,18429962
	RNASEN, ENSG00000113360	19706389,17558416
	DICER1, ENSG00000100697	19416898
	MYC, ENSG00000136997	19706389,18632605,19672269,15944709
	FOS, ENSG00000170345	18445216
	NF-KB, ENSG00000173039	15944709
151202,MI0003608,mir-596
	DICER1, ENSG00000100697	16505370
151180,MI0003580,mir-573
	DICER1, ENSG00000100697	16505370
151446,MI0006372,mir-1305
	EGFR, ENSG00000146648	19493678
150843,MI0000822,mir-133b
	PTEN, ENSG00000171862	19175831
	MYC, ENSG00000136997	18451220
151226,MI0003634,mir-620
	DICER1, ENSG00000100697	16505370
151194,MI0003595,mir-587
	DICER1, ENSG00000100697	16505370
151174,MI0003573,mir-567
	DICER1, ENSG00000100697	16505370
151005,MI0001448,mir-425
	DICER1, ENSG00000100697	19906709
151191,MI0003591,mir-584
	DICER1, ENSG00000100697	16505370
151037,MI0003138,mir-497
	CD28, ENSG00000178562	20148420
	TP53, ENSG00000141510	18677302
	PTEN, ENSG00000171862	19175831
151257,MI0003665,mir-650
	DICER1, ENSG00000100697	16505370
150840,MI0000449,mir-132
	MYC, ENSG00000136997	18451220
	NF-KB, ENSG00000173039	19819989
150813,MI0000102,mir-100
	MTOR, ENSG00000198793	18596100,20081105
	PTEN, ENSG00000171862	18199536
	XPO5, ENSG00000124571	19138993
	TARBP2, ENSG00000139546	19138993
	RNASEN, ENSG00000113360	19138993
	DICER1, ENSG00000100697	19138993,19851984
	MYC, ENSG00000136997	19372056,18451220
	DGCR8, ENSG00000128191	19138993,19851984
	AKT, ENSG00000142208	18199536
150800,MI0003646,mir-33b
	DICER1, ENSG00000100697	16505370
151196,MI0003599,mir-589
	DICER1, ENSG00000100697	16505370
151217,MI0003624,mir-611
	DICER1, ENSG00000100697	16505370
150980,MI0005566,mir-374b
	IKK, ENSG00000104365	18408758
	EGFR, ENSG00000146648	18552348,20097187,19493678
	TP53, ENSG00000141510	18552348
	PTEN, ENSG00000171862	20080666,19672202
	RNASEN, ENSG00000113360	19011087
	MYC, ENSG00000136997	19530237,18314482,18802929
	CDKN1, ENSG00000124762	19890372
	FOS, ENSG00000170345	16236258
151231,MI0003639,mir-625
	DICER1, ENSG00000100697	16505370
150825,MI0000442,mir-122
	PTEN, ENSG00000171862	19711427
	XPO5, ENSG00000124571	18025090
151198,MI0003603,mir-591
	DICER1, ENSG00000100697	16505370
150768,MI0000073,mir-19a
	PTEN, ENSG00000171862	14697198,19175831,18460397,18429962
	RNASEN, ENSG00000113360	17558416
	MYC, ENSG00000136997	20008931,18632605
151295,MI0003906,mir-802
	CREB1, ENSG00000118260	19897480
151032,MI0003131,mir-492
	XPO5, ENSG00000124571	19138993
	TARBP2, ENSG00000139546	19138993
	RNASEN, ENSG00000113360	19138993
	DICER1, ENSG00000100697	19138993,19851984
	DGCR8, ENSG00000128191	19138993,19851984
151203,MI0003609,mir-597
	DICER1, ENSG00000100697	16505370
151236,MI0003644,mir-630
	CASP9, ENSG00000132906	20145152
	DICER1, ENSG00000100697	16505370
151229,MI0003637,mir-623
	DICER1, ENSG00000100697	16505370
150909,MI0000285,mir-205
	PKC, ENSG00000171132	19244118
	BAD, ENSG00000002330	19033458
	PTEN, ENSG00000171862	20103531
151204,MI0003610,mir-598
	DICER1, ENSG00000100697	16505370
151265,MI0003682,mir-658
	PTEN, ENSG00000171862	19175831
	DICER1, ENSG00000100697	16505370
151168,MI0003565,mir-559
	DICER1, ENSG00000100697	16505370
151167,MI0003564,mir-558
	DICER1, ENSG00000100697	16505370
150910,MI0000490,mir-206
	EGFR, ENSG00000146648	19423651,18552348
	CDKN1, ENSG00000111276	18155131
	JUN, ENSG00000177606	19721712
	TP53, ENSG00000141510	19626115,18552348
	XPO5, ENSG00000124571	17008435
	RNASEN, ENSG00000113360	19626115
	FOS, ENSG00000170345	19721712
150880,MI0000273,mir-183
	GRB2, ENSG00000177885	18511500
	EGFR, ENSG00000146648	19047896,19493678
	PIK3CA, ENSG00000121879	19047896
	TP53, ENSG00000141510	19047896
	DICER1, ENSG00000100697	19647520,19389351
	CDKN1, ENSG00000124762	19782699
	FOXO, ENSG00000150907	20028871
150792,MI0000441,mir-30b
	DICER1, ENSG00000100697	19416898
	NF-KB, ENSG00000173039	20144951,19997496
150999,MI0003675,mir-411
	DICER1, ENSG00000100697	16505370
151228,MI0003636,mir-622
	DICER1, ENSG00000100697	16505370
151176,MI0003576,mir-569
	DICER1, ENSG00000100697	16505370
150899,MI0000240,mir-198
	EGFR, ENSG00000146648	18552348
	TP53, ENSG00000141510	18552348
	MYC, ENSG00000136997	18451220
151238,MI0003647,mir-632
	DICER1, ENSG00000100697	16505370
151240,MI0003649,mir-634
	DICER1, ENSG00000100697	16505370
150838,MI0000448,mir-130a
	PTEN, ENSG00000171862	14697198
	RNASEN, ENSG00000113360	18550634
	NF-KB, ENSG00000173039	20144951
151192,MI0003592,mir-585
	DICER1, ENSG00000100697	16505370
150790,MI0000735,mir-29c
	CDC42, ENSG00000070831	19079265
	TP53, ENSG00000141510	19347736,19158830
	RNASEN, ENSG00000113360	17204650
150970,MI0000764,mir-363
	ERK, ENSG00000100030	19074725
150879,MI0000272,mir-182
	MTOR, ENSG00000198793	20081105
	EGFR, ENSG00000146648	19493678
	DICER1, ENSG00000100697	19416898
	CDKN1, ENSG00000124762	19782699
	FOXO, ENSG00000150907	20028871,19574223
	FOXO, ENSG00000118689	19188590
151307,MI0005534,mir-891b
	IKK, ENSG00000104365	18408758
	EGFR, ENSG00000146648	18552348,20097187,19493678
	TP53, ENSG00000141510	18552348
	PTEN, ENSG00000171862	19672202,20080666
	RNASEN, ENSG00000113360	19011087
	MYC, ENSG00000136997	19530237,18314482,18802929
	CDKN1, ENSG00000124762	19890372
	FOS, ENSG00000170345	16236258
150858,MI0000461,mir-145
	ELK1, ENSG00000126767	19578358
	EGFR, ENSG00000146648	19493678,19047896,20097187
	PIK3CA, ENSG00000121879	19047896
	TP53, ENSG00000141510	19047896,19626115
	PTEN, ENSG00000171862	19175697
	RNASEN, ENSG00000113360	19626115
	DICER1, ENSG00000100697	18776121
	MYC, ENSG00000136997	19202062,19435428
	CDKN1, ENSG00000124762	20089806
	MAPK14, ENSG00000112062	15131085
151138,MI0006345,mir-548j
	IKK, ENSG00000104365	18408758
	EGFR, ENSG00000146648	19493678,18552348,20097187
	TP53, ENSG00000141510	18552348
	PTEN, ENSG00000171862	20080666,19672202
	RNASEN, ENSG00000113360	19011087
	MYC, ENSG00000136997	19530237,18314482,18802929
	CDKN1, ENSG00000124762	19890372
	FOS, ENSG00000170345	16236258
151219,MI0003626,mir-613
	DICER1, ENSG00000100697	16505370
151259,MI0003667,mir-652
	DICER1, ENSG00000100697	16505370
150783,MI0000084,mir-26b
	PIK3CA, ENSG00000121879	19812400
	TP53, ENSG00000141510	19812400
	MYC, ENSG00000136997	18451220,18066065
151210,MI0003617,mir-604
	XPO5, ENSG00000124571	19138993
	TARBP2, ENSG00000139546	19138993
	RNASEN, ENSG00000113360	19138993
	DICER1, ENSG00000100697	16505370,19138993,19851984
	DGCR8, ENSG00000128191	19138993,19851984
150978,MI0000781,mir-373
	MKK4/7, ENSG00000065559	15685193
	XPO5, ENSG00000124571	19138993
	TARBP2, ENSG00000139546	19138993
	RNASEN, ENSG00000113360	19138993
	DICER1, ENSG00000100697	19138993,19851984
	DGCR8, ENSG00000128191	19851984,19138993
	MAPK14, ENSG00000112062	15685193
	NF-KB, ENSG00000173039	15685193
150856,MI0000459,mir-143
	ELK1, ENSG00000126767	19578358
	CASP9, ENSG00000132906	19843160
	TP53, ENSG00000141510	19626115
	PTEN, ENSG00000171862	19175697
	RNASEN, ENSG00000113360	19626115
	MYC, ENSG00000136997	19435428
	CDKN1, ENSG00000124762	20089806
150822,MI0000113,mir-106a
	EGFR, ENSG00000146648	19047896
	PIK3CA, ENSG00000121879	19047896
	TP53, ENSG00000141510	19047896,18521848
	PTEN, ENSG00000171862	19175831
	RNASEN, ENSG00000113360	19706389
	MYC, ENSG00000136997	19706389,17943719
	CDKN1, ENSG00000124762	18212054,20089119
150832,MI0000471,mir-126
	CD28, ENSG00000178562	20148420
	EGFR, ENSG00000146648	20097187,19493678
	PIK3CA, ENSG00000121879	18185580
	TP53, ENSG00000141510	18185580,18521848
	RNASEN, ENSG00000113360	17540974,18550634
	DICER1, ENSG00000100697	18776121
	AKT, ENSG00000142208	18185580
151188,MI0003588,mir-581
	DICER1, ENSG00000100697	16505370
151184,MI0003584,mir-577
	DICER1, ENSG00000100697	16505370
150746,MI0000066,let-7e
	AKT, ENSG00000142208	19699171
	MAPK14, ENSG00000112062	15131085
150918,MI0000292,mir-216a
	PTEN, ENSG00000171862	19543271
151169,MI0003567,mir-561
	DICER1, ENSG00000100697	16505370
150824,MI0000114,mir-107
	MYC, ENSG00000136997	18451220
	DGCR8, ENSG00000128191	19440340
150967,MI0000826,mir-346
	RNASEN, ENSG00000113360	19011087
150889,MI0000234,mir-192
	MDM2, ENSG00000135679	19074875
	EGFR, ENSG00000146648	19047896
	PIK3CA, ENSG00000121879	19047896
	TP53, ENSG00000141510	19047896,19074876,19074875
	PTEN, ENSG00000171862	19543271
	CDKN1, ENSG00000124762	19074875
151269,MI0003670,mir-662
	DICER1, ENSG00000100697	16505370
151258,MI0003666,mir-651
	DICER1, ENSG00000100697	16505370
150868,MI0000462,mir-152
	FOXO, ENSG00000150907	20028871
151347,MI0006339,mir-1206
	MYC, ENSG00000136997	18314482
151225,MI0003633,mir-619
	DICER1, ENSG00000100697	16505370
151230,MI0003638,mir-624
	DICER1, ENSG00000100697	16505370
150791,MI0000088,mir-30a
	XPO5, ENSG00000124571	19965479,19138993
	TARBP2, ENSG00000139546	19138993
	RNASEN, ENSG00000113360	19138993
	DICER1, ENSG00000100697	18776121,19138993,19851984
	DGCR8, ENSG00000128191	19138993,19851984
151034,MI0003134,mir-494
	PTEN, ENSG00000171862	20006626
151139,MI0006354,mir-548k
	IKK, ENSG00000104365	18408758
	EGFR, ENSG00000146648	18552348,20097187,19493678
	TP53, ENSG00000141510	18552348
	PTEN, ENSG00000171862	19672202,20080666
	RNASEN, ENSG00000113360	19011087
	MYC, ENSG00000136997	19530237,18314482,18802929
	CDKN1, ENSG00000124762	19890372
	FOS, ENSG00000170345	16236258
151260,MI0003674,mir-653
	DICER1, ENSG00000100697	16505370
151095,MI0003175,mir-520h
	MYC, ENSG00000136997	19435428
151029,MI0003124,mir-489
	CDKN1, ENSG00000111276	18708351
	PIK3CA, ENSG00000121879	18708351
	TP53, ENSG00000141510	18708351
	AKT, ENSG00000142208	18708351
150767,MI0001518,mir-18b
	MEK, ENSG00000169032	15944709
	YWHAB, ENSG00000166913	15944709
	PTEN, ENSG00000171862	19175831
	MYC, ENSG00000136997	15944709
	NF-KB, ENSG00000173039	15944709
151235,MI0003643,mir-629
	DICER1, ENSG00000100697	16505370
151186,MI0003586,mir-579
	DICER1, ENSG00000100697	16505370
151263,MI0003678,mir-656
	DICER1, ENSG00000100697	16505370
151201,MI0003607,mir-595
	DICER1, ENSG00000100697	16505370
151241,MI0003650,mir-635
	DICER1, ENSG00000100697	16505370
151214,MI0003621,mir-608
	XPO5, ENSG00000124571	19138993
	TARBP2, ENSG00000139546	19138993
	RNASEN, ENSG00000113360	19138993
	DICER1, ENSG00000100697	19138993,19851984,16505370
	DGCR8, ENSG00000128191	19138993,19851984
151270,MI0003672,mir-663
	DICER1, ENSG00000100697	16505370
150787,MI0000087,mir-29a
	CDC42, ENSG00000070831	19079265
	TP53, ENSG00000141510	19347736
	RNASEN, ENSG00000113360	17204650,19560422
	MYC, ENSG00000136997	18066065
	FOS, ENSG00000170345	16236258
	FOXO, ENSG00000150907	20028871
	NF-KB, ENSG00000173039	20144951
151190,MI0003590,mir-583
	DICER1, ENSG00000100697	16505370
150854,MI0000457,mir-141
	MKK4/7, ENSG00000065559	19861690
	PTEN, ENSG00000171862	16762633,20053927
	MYC, ENSG00000136997	20053927
	MAPK14, ENSG00000112062	15131085
151267,MI0003684,mir-660
	DICER1, ENSG00000100697	16505370
151247,MI0003656,mir-641
	DICER1, ENSG00000100697	16505370
151161,MI0003557,mir-552
	DICER1, ENSG00000100697	16505370
151193,MI0003594,mir-586
	DICER1, ENSG00000100697	16505370
150801,MI0000268,mir-34a
	MTOR, ENSG00000198793	20018759
	ERK, ENSG00000100030	19006648
	MDM2, ENSG00000135679	20089965,18451145,19074875,18677110,18711402
	PIK3R1, ENSG00000145675	14744438
	ELK1, ENSG00000126767	19696787
	EGFR, ENSG00000146648	19890883
	RPS6KA5, ENSG00000100784	14744438
	CAMK, ENSG00000058404	14744438
	TP53, ENSG00000141510	19643983,19098429,18941118,19584398,19074876,17875987,19383911,18818704,17554337,18451145,18803879,19074875,19221490,19347736,17554199,19158830,17540599,17540598
	PTEN, ENSG00000171862	16762633,18704095,14697198,14744438
	PKC, ENSG00000163932	14744438
	PDPK1, ENSG00000140992	14744438
	MYC, ENSG00000136997	19696787,18823940,19211792,18066065
	CDKN1, ENSG00000124762	19643983,19074875,18677110
151178,MI0003578,mir-571
	DICER1, ENSG00000100697	16505370
150925,MI0000298,mir-221
	MTOR, ENSG00000198793	20018759
	ERK, ENSG00000100030	19438724
	CDKN1, ENSG00000111276	19264608,18521080,19150885,17569667,18417445,19749093,19107213,17627278,19671867,18155131,18708351,19088079,19153141,17914108,19424584,17721077,19126397,19273599,19767219,18413744
	PIK3CA, ENSG00000121879	18708351,18790736
	TP53, ENSG00000141510	18708351,18790736
	PTEN, ENSG00000171862	19730150,19711427,18704095,19962668,20021821
	RNASEN, ENSG00000113360	18550634,17540974
	MYC, ENSG00000136997	17943719
	AKT, ENSG00000142208	18708351,18790736
	CDKN1, ENSG00000124762	19153141
151164,MI0003561,mir-555
	DICER1, ENSG00000100697	16505370
150859,MI0000477,mir-146a
	ELK1, ENSG00000126767	19696787
	EGFR, ENSG00000146648	19585508,20124483
	XPO5, ENSG00000124571	19138993
	TARBP2, ENSG00000139546	19138993
	RNASEN, ENSG00000113360	19138993
	DICER1, ENSG00000100697	19138993
	MYC, ENSG00000136997	18066065,19696787
	DGCR8, ENSG00000128191	19138993
