# Supplementary material for: Modeling of miRNA and Drug Action in the EGFR Signaling Pathway
Source: PLoS One. 2012 Jan 11;7(1):e30140. doi: 10.1371/journal.pone.0030140 (PMC3256223; doi:10.1371/journal.pone.0030140)
Supplement: Table S2 — Classification of miRNAs according to their targets. (TXT) [file pone.0030140.s002.txt]

model_id, name	accession_id	miRNA
1421,BAD	ENSG00000002330
	MI0000069	mir-15a
	MI0000285	mir-205
	MI0000481	mir-184
	MI0000438	mir-15b
3793,MAP3K14	ENSG00000006062
153548,MKK3/6	ENSG00000034152
153474,JNKs	ENSG00000050748
153391,CAMK	ENSG00000058404
	MI0000268	mir-34a
153466,MKK4/7	ENSG00000065559
	MI0000781	mir-373
	MI0000438	mir-15b
	MI0000082	mir-25
	MI0000457	mir-141
153391,CAMK	ENSG00000070808
1777,CDC42	ENSG00000070831
	MI0000735	mir-29c
	MI0000087	mir-29a
153466,MKK4/7	ENSG00000076984
153436,NF-KB	ENSG00000077150
153231,GSK3	ENSG00000082701
3788,MAP3K1	ENSG00000095015
153329,ITPR	ENSG00000096433
153206,ERK	ENSG00000100030
	MI0000069	mir-15a
	MI0000764	mir-363
	MI0000681	mir-155
	MI0000299	mir-222
	MI0000298	mir-221
	MI0000268	mir-34a
2279,DICER1	ENSG00000100697
	MI0000069	mir-15a
	MI0000283	mir-203
	MI0003597	mir-588
	MI0000781	mir-373
	MI0003586	mir-579
	MI0003585	mir-578
	MI0000471	mir-126
	MI0000273	mir-183
	MI0003580	mir-573
	MI0003622	mir-609
	MI0003578	mir-571
	MI0003577	mir-570
	MI0003584	mir-577
	MI0003582	mir-575
	MI0003656	mir-641
	MI0003655	mir-640
	MI0003658	mir-643
	MI0003660	mir-645
	MI0003659	mir-644
	MI0003662	mir-647
	MI0003661	mir-646
	MI0003664	mir-649
	MI0003663	mir-648
	MI0003560	mir-92b
	MI0003574	mir-568
	MI0003576	mir-569
	MI0003567	mir-561
	MI0003568	mir-562
	MI0003569	mir-563
	MI0003570	mir-564
	MI0003572	mir-566
	MI0003573	mir-567
	MI0003594	mir-586
	MI0003673	mir-449b
	MI0003678	mir-656
	MI0003681	mir-657
	MI0003677	mir-655
	MI0003667	mir-652
	MI0003674	mir-653
	MI0003665	mir-650
	MI0003666	mir-651
	MI0003682	mir-658
	MI0003683	mir-659
	MI0003565	mir-559
	MI0003564	mir-558
	MI0003561	mir-555
	MI0003559	mir-554
	MI0003563	mir-557
	MI0003558	mir-553
	MI0003557	mir-552
	MI0000272	mir-182
	MI0000088	mir-30a
	MI0000441	mir-30b
	MI0003637	mir-623
	MI0003636	mir-622
	MI0003635	mir-621
	MI0003634	mir-620
	MI0003641	mir-627
	MI0003640	mir-626
	MI0003639	mir-625
	MI0003638	mir-624
	MI0003685	mir-421
	MI0003643	mir-629
	MI0003599	mir-589
	MI0001448	mir-425
	MI0000101	mir-99a
	MI0000465	mir-191
	MI0003679	mir-549
	MI0000102	mir-100
	MI0003579	mir-572
	MI0003605	mir-593
	MI0003644	mir-630
	MI0003645	mir-631
	MI0003647	mir-632
	MI0003648	mir-633
	MI0003649	mir-634
	MI0003650	mir-635
	MI0003651	mir-636
	MI0003652	mir-637
	MI0003653	mir-638
	MI0003654	mir-639
	MI0003611	mir-599
	MI0003626	mir-613
	MI0000071	mir-17
	MI0003618	mir-605
	MI0003620	mir-607
	MI0003619	mir-606
	MI0003614	mir-601
	MI0003613	mir-600
	MI0003616	mir-603
	MI0003615	mir-602
	MI0003621	mir-608
	MI0003646	mir-33b
	MI0003603	mir-591
	MI0003632	mir-618
	MI0003604	mir-592
	MI0003607	mir-595
	MI0000077	mir-21
	MI0003609	mir-597
	MI0003608	mir-596
	MI0003625	mir-612
	MI0003610	mir-598
	MI0003623	mir-610
	MI0003624	mir-611
	MI0003629	mir-616
	MI0003631	mir-617
	MI0003627	mir-614
	MI0000461	mir-145
	MI0000300	mir-223
	MI0000299	mir-222
	MI0003633	mir-619
	MI0003131	mir-492
	MI0003595	mir-587
	MI0003591	mir-584
	MI0003592	mir-585
	MI0003590	mir-583
	MI0003587	mir-580
	MI0003588	mir-581
	MI0003672	mir-663
	MI0003670	mir-662
	MI0003669	mir-661
	MI0003684	mir-660
	MI0003556	mir-551a
	MI0003575	mir-551b
	MI0003188	mir-503
	MI0003675	mir-411
	MI0000072	mir-18a
	MI0003617	mir-604
	MI0000439	mir-23b
	MI0000477	mir-146a
5374,RPS6KA5	ENSG00000100784
	MI0000268	mir-34a
153442,IKB	ENSG00000100906
153206,ERK	ENSG00000102882
6132,TSC2	ENSG00000103197
153525,IKK	ENSG00000104365
	MI0006418	mir-302f
	MI0003673	mir-449b
	MI0006400	mir-548m
	MI0006344	mir-548e
	MI0006354	mir-548k
	MI0000681	mir-155
	MI0006402	mir-548o
	MI0006399	mir-548n
	MI0006345	mir-548j
	MI0003156	mir-518b
	MI0003154	mir-518f
	MI0006361	mir-548l
	MI0003530	mir-487b
	MI0005566	mir-374b
	MI0005534	mir-891b
	MI0003145	mir-519e
153442,IKB	ENSG00000104825
153436,NF-KB	ENSG00000104856
153164,AKT	ENSG00000105221
153231,GSK3	ENSG00000105723
153474,JNKs	ENSG00000107643
3804,MAP3K8	ENSG00000107968
	MI0000778	mir-370
	MI0000460	mir-144
	MI0000479	mir-150
	MI0000064	let-7c
	MI0000681	mir-155
	MI0000266	mir-10a
153548,MKK3/6	ENSG00000108984
153436,NF-KB	ENSG00000109320
	MI0000434	let-7i
153474,JNKs	ENSG00000109339
2788,GAB1	ENSG00000109458
153260,CDKN1	ENSG00000111276
	MI0001648	mir-449a
	MI0000490	mir-206
	MI0000780	mir-372
	MI0000479	mir-150
	MI0000095	mir-93
	MI0000082	mir-25
	MI0000077	mir-21
	MI0000299	mir-222
	MI0000298	mir-221
	MI0003124	mir-489
	MI0000734	mir-106b
3819,MAPK14	ENSG00000112062
	MI0000069	mir-15a
	MI0000781	mir-373
	MI0000783	mir-375
	MI0000063	let-7b
	MI0000066	let-7e
	MI0000079	mir-23a
	MI0000071	mir-17
	MI0000076	mir-20a
	MI0000461	mir-145
	MI0000457	mir-141
	MI0000734	mir-106b
9513,RNASEN	ENSG00000113360
	MI0000786	mir-378
	MI0000490	mir-206
	MI0000781	mir-373
	MI0000471	mir-126
	MI0000735	mir-29c
	MI0000087	mir-29a
	MI0001519	mir-20b
	MI0000459	mir-143
	MI0000474	mir-134
	MI0006418	mir-302f
	MI0003673	mir-449b
	MI0006400	mir-548m
	MI0006344	mir-548e
	MI0006354	mir-548k
	MI0000440	mir-27b
	MI0000088	mir-30a
	MI0000102	mir-100
	MI0000681	mir-155
	MI0006402	mir-548o
	MI0006399	mir-548n
	MI0003645	mir-631
	MI0006345	mir-548j
	MI0003156	mir-518b
	MI0003154	mir-518f
	MI0006361	mir-548l
	MI0000071	mir-17
	MI0000076	mir-20a
	MI0003621	mir-608
	MI0003530	mir-487b
	MI0000073	mir-19a
	MI0000077	mir-21
	MI0000461	mir-145
	MI0000299	mir-222
	MI0000298	mir-221
	MI0005775	mir-297
	MI0005566	mir-374b
	MI0003131	mir-492
	MI0005534	mir-891b
	MI0000448	mir-130a
	MI0000826	mir-346
	MI0000072	mir-18a
	MI0003617	mir-604
	MI0000113	mir-106a
	MI0003145	mir-519e
	MI0000477	mir-146a
5669,SOS1	ENSG00000115904
2042,CREB1	ENSG00000118260
	MI0000064	let-7c
	MI0001446	mir-424
	MI0000101	mir-99a
	MI0000681	mir-155
	MI0003906	mir-802
	MI0000071	mir-17
	MI0000077	mir-21
	MI0000742	mir-34b
153381,FOXO	ENSG00000118689
	MI0000272	mir-182
316,PIK3CA	ENSG00000121879
	MI0000283	mir-203
	MI0000471	mir-126
	MI0000273	mir-183
	MI0000084	mir-26b
	MI0000234	mir-192
	MI0000816	mir-335
	MI0000076	mir-20a
	MI0000077	mir-21
	MI0000461	mir-145
	MI0000299	mir-222
	MI0000298	mir-221
	MI0003124	mir-489
	MI0000113	mir-106a
153329,ITPR	ENSG00000123104
1315,ATF1	ENSG00000123268
	MI0000085	mir-27a
	MI0000478	mir-149
4303,NR4A1	ENSG00000123358
7431,EIF2C2	ENSG00000123908
4712,PLCG1	ENSG00000124181
153260,CDKN1	ENSG00000124762
	MI0000780	mir-372
	MI0000273	mir-183
	MI0001519	mir-20b
	MI0000459	mir-143
	MI0006418	mir-302f
	MI0006400	mir-548m
	MI0006344	mir-548e
	MI0006354	mir-548k
	MI0000272	mir-182
	MI0000085	mir-27a
	MI0000234	mir-192
	MI0000489	mir-195
	MI0006402	mir-548o
	MI0006399	mir-548n
	MI0006345	mir-548j
	MI0003154	mir-518f
	MI0006361	mir-548l
	MI0000071	mir-17
	MI0000076	mir-20a
	MI0000095	mir-93
	MI0003530	mir-487b
	MI0000082	mir-25
	MI0000077	mir-21
	MI0000461	mir-145
	MI0000299	mir-222
	MI0000298	mir-221
	MI0000478	mir-149
	MI0000291	mir-215
	MI0005566	mir-374b
	MI0000268	mir-34a
	MI0005534	mir-891b
	MI0000113	mir-106a
	MI0000734	mir-106b
	MI0003145	mir-519e
2458,ELK1	ENSG00000126767
	MI0000459	mir-143
	MI0001446	mir-424
	MI0000681	mir-155
	MI0000071	mir-17
	MI0000077	mir-21
	MI0000461	mir-145
	MI0000268	mir-34a
	MI0000477	mir-146a
153197,MEK	ENSG00000126934
2250,DGCR8	ENSG00000128191
	MI0000781	mir-373
	MI0000114	mir-107
	MI0000088	mir-30a
	MI0000102	mir-100
	MI0003645	mir-631
	MI0003621	mir-608
	MI0000077	mir-21
	MI0000300	mir-223
	MI0003131	mir-492
	MI0003617	mir-604
	MI0000477	mir-146a
5183,RAF1	ENSG00000132155
1697,CASP9	ENSG00000132906
	MI0000459	mir-143
	MI0003644	mir-630
	MI0000077	mir-21
	MI0000734	mir-106b
236,MDM2	ENSG00000135679
	MI0000069	mir-15a
	MI0000234	mir-192
	MI0000291	mir-215
	MI0000268	mir-34a
	MI0000742	mir-34b
5160,RAC1	ENSG00000136238
161,MYC	ENSG00000136997
	MI0000069	mir-15a
	MI0000780	mir-372
	MI0000262	mir-147
	MI0000089	mir-31
	MI0000087	mir-29a
	MI0001519	mir-20b
	MI0000271	mir-181c
	MI0000290	mir-214
	MI0000288	mir-212
	MI0000286	mir-210
	MI0000459	mir-143
	MI0000474	mir-134
	MI0000240	mir-198
	MI0003175	mir-520h
	MI0006418	mir-302f
	MI0000239	mir-197
	MI0003673	mir-449b
	MI0006400	mir-548m
	MI0006344	mir-548e
	MI0000824	mir-325
	MI0006354	mir-548k
	MI0000114	mir-107
	MI0000479	mir-150
	MI0000481	mir-184
	MI0000063	let-7b
	MI0000064	let-7c
	MI0003685	mir-421
	MI0000433	let-7g
	MI0001518	mir-18b
	MI0000101	mir-99a
	MI0000822	mir-133b
	MI0000084	mir-26b
	MI0000102	mir-100
	MI0000681	mir-155
	MI0000489	mir-195
	MI0006402	mir-548o
	MI0006399	mir-548n
	MI0006345	mir-548j
	MI0003156	mir-518b
	MI0003154	mir-518f
	MI0000078	mir-22
	MI0006361	mir-548l
	MI0000079	mir-23a
	MI0000071	mir-17
	MI0000449	mir-132
	MI0000100	mir-98
	MI0000076	mir-20a
	MI0000454	mir-137
	MI0006338	mir-1205
	MI0003530	mir-487b
	MI0000253	mir-148a
	MI0000073	mir-19a
	MI0006341	mir-1208
	MI0006337	mir-1204
	MI0006339	mir-1206
	MI0000077	mir-21
	MI0000461	mir-145
	MI0000457	mir-141
	MI0000299	mir-222
	MI0000298	mir-221
	MI0000478	mir-149
	MI0005566	mir-374b
	MI0000268	mir-34a
	MI0000742	mir-34b
	MI0005534	mir-891b
	MI0000072	mir-18a
	MI0000113	mir-106a
	MI0000734	mir-106b
	MI0000439	mir-23b
	MI0003145	mir-519e
	MI0000477	mir-146a
	MI0000480	mir-154
10843,TARBP2	ENSG00000139546
	MI0000781	mir-373
	MI0000088	mir-30a
	MI0000102	mir-100
	MI0003645	mir-631
	MI0003621	mir-608
	MI0003131	mir-492
	MI0003617	mir-604
	MI0000477	mir-146a
4538,PDPK1	ENSG00000140992
	MI0000783	mir-375
	MI0000268	mir-34a
218,TP53	ENSG00000141510
	MI0000069	mir-15a
	MI0000283	mir-203
	MI0000490	mir-206
	MI0000471	mir-126
	MI0000273	mir-183
	MI0000735	mir-29c
	MI0000087	mir-29a
	MI0000459	mir-143
	MI0000240	mir-198
	MI0006418	mir-302f
	MI0003673	mir-449b
	MI0006400	mir-548m
	MI0006344	mir-548e
	MI0003138	mir-497
	MI0006354	mir-548k
	MI0000085	mir-27a
	MI0000084	mir-26b
	MI0000681	mir-155
	MI0000234	mir-192
	MI0000489	mir-195
	MI0006402	mir-548o
	MI0006399	mir-548n
	MI0006345	mir-548j
	MI0003156	mir-518b
	MI0003154	mir-518f
	MI0000816	mir-335
	MI0006361	mir-548l
	MI0000071	mir-17
	MI0000076	mir-20a
	MI0003530	mir-487b
	MI0000077	mir-21
	MI0000461	mir-145
	MI0000299	mir-222
	MI0000298	mir-221
	MI0000478	mir-149
	MI0000291	mir-215
	MI0003124	mir-489
	MI0005566	mir-374b
	MI0000268	mir-34a
	MI0000742	mir-34b
	MI0005534	mir-891b
	MI0000113	mir-106a
	MI0000734	mir-106b
	MI0003145	mir-519e
6295,VAV1	ENSG00000141968
153164,AKT	ENSG00000142208
	MI0000471	mir-126
	MI0000271	mir-181c
	MI0000290	mir-214
	MI0000737	mir-200a
	MI0000102	mir-100
	MI0000681	mir-155
	MI0000816	mir-335
	MI0000066	let-7e
	MI0000077	mir-21
	MI0000299	mir-222
	MI0000298	mir-221
	MI0003124	mir-489
153525,IKK	ENSG00000143466
	MI0000479	mir-150
	MI0000681	mir-155
	MI0000071	mir-17
	MI0000077	mir-21
153345,CALM	ENSG00000143933
153391,CAMK	ENSG00000145349
4649,PIK3R1	ENSG00000145675
	MI0000268	mir-34a
153442,IKB	ENSG00000146232
151804,mut-EGFR	ENSG00000146648
	MI0000283	mir-203
	MI0000490	mir-206
	MI0000471	mir-126
	MI0000273	mir-183
	MI0000286	mir-210
	MI0000240	mir-198
	MI0006418	mir-302f
	MI0003673	mir-449b
	MI0006400	mir-548m
	MI0006344	mir-548e
	MI0006354	mir-548k
	MI0000342	mir-200b
	MI0000650	mir-200c
	MI0000737	mir-200a
	MI0000272	mir-182
	MI0000063	let-7b
	MI0006372	mir-1305
	MI0000267	mir-10b
	MI0001446	mir-424
	MI0000681	mir-155
	MI0000234	mir-192
	MI0006402	mir-548o
	MI0006399	mir-548n
	MI0006345	mir-548j
	MI0003156	mir-518b
	MI0003154	mir-518f
	MI0006361	mir-548l
	MI0000076	mir-20a
	MI0003530	mir-487b
	MI0000077	mir-21
	MI0000461	mir-145
	MI0005566	mir-374b
	MI0000268	mir-34a
	MI0005534	mir-891b
	MI0000113	mir-106a
	MI0003145	mir-519e
	MI0000477	mir-146a
153391,CAMK	ENSG00000148660
153412,PAK	ENSG00000149269
153381,FOXO	ENSG00000150907
	MI0000273	mir-183
	MI0000483	mir-186
	MI0000087	mir-29a
	MI0000293	mir-217
	MI0000272	mir-182
	MI0000085	mir-27a
	MI0000462	mir-152
	MI0000098	mir-96
153329,ITPR	ENSG00000150995
153345,CALM	ENSG00000160014
153436,NF-KB	ENSG00000162924
153354,PKC	ENSG00000163932
	MI0000268	mir-34a
4954,PRKCB	ENSG00000166501
9658,YWHAB	ENSG00000166913
	MI0001519	mir-20b
	MI0001518	mir-18b
	MI0000071	mir-17
	MI0000076	mir-20a
	MI0000072	mir-18a
153197,MEK	ENSG00000169032
	MI0001519	mir-20b
	MI0000267	mir-10b
	MI0001518	mir-18b
	MI0000266	mir-10a
	MI0000071	mir-17
	MI0000076	mir-20a
	MI0000072	mir-18a
2724,FOS	ENSG00000170345
	MI0000786	mir-378
	MI0000490	mir-206
	MI0000087	mir-29a
	MI0006418	mir-302f
	MI0003673	mir-449b
	MI0006400	mir-548m
	MI0006344	mir-548e
	MI0006354	mir-548k
	MI0000681	mir-155
	MI0006402	mir-548o
	MI0006399	mir-548n
	MI0006345	mir-548j
	MI0003156	mir-518b
	MI0003154	mir-518f
	MI0006361	mir-548l
	MI0003530	mir-487b
	MI0000077	mir-21
	MI0000478	mir-149
	MI0005566	mir-374b
	MI0005534	mir-891b
	MI0000072	mir-18a
	MI0003145	mir-519e
153354,PKC	ENSG00000171132
	MI0000285	mir-205
	MI0000077	mir-21
496,PTEN	ENSG00000171862
	MI0000786	mir-378
	MI0000285	mir-205
	MI0000089	mir-31
	MI0001519	mir-20b
	MI0000460	mir-144
	MI0000293	mir-217
	MI0000290	mir-214
	MI0000459	mir-143
	MI0006418	mir-302f
	MI0003673	mir-449b
	MI0006400	mir-548m
	MI0003134	mir-494
	MI0006344	mir-548e
	MI0003138	mir-497
	MI0003682	mir-658
	MI0006354	mir-548k
	MI0000342	mir-200b
	MI0000737	mir-200a
	MI0000085	mir-27a
	MI0000063	let-7b
	MI0000064	let-7c
	MI0000292	mir-216a
	MI0000442	mir-122
	MI0003685	mir-421
	MI0001518	mir-18b
	MI0000822	mir-133b
	MI0000102	mir-100
	MI0000681	mir-155
	MI0000234	mir-192
	MI0000489	mir-195
	MI0006402	mir-548o
	MI0006399	mir-548n
	MI0006345	mir-548j
	MI0003156	mir-518b
	MI0003154	mir-518f
	MI0000078	mir-22
	MI0006361	mir-548l
	MI0000079	mir-23a
	MI0000071	mir-17
	MI0000100	mir-98
	MI0000076	mir-20a
	MI0003530	mir-487b
	MI0000073	mir-19a
	MI0000077	mir-21
	MI0000461	mir-145
	MI0000457	mir-141
	MI0000299	mir-222
	MI0000298	mir-221
	MI0005566	mir-374b
	MI0000268	mir-34a
	MI0005534	mir-891b
	MI0000448	mir-130a
	MI0000802	mir-340
	MI0000072	mir-18a
	MI0000113	mir-106a
	MI0000734	mir-106b
	MI0003145	mir-519e
153436,NF-KB	ENSG00000173039
	MI0000781	mir-373
	MI0000087	mir-29a
	MI0001519	mir-20b
	MI0000441	mir-30b
	MI0001518	mir-18b
	MI0000681	mir-155
	MI0000071	mir-17
	MI0000449	mir-132
	MI0000076	mir-20a
	MI0000077	mir-21
	MI0000448	mir-130a
	MI0000072	mir-18a
	MI0000439	mir-23b
185,HRAS	ENSG00000174775
5377,RPS6KB2	ENSG00000175634
3498,JUN	ENSG00000177606
	MI0000069	mir-15a
	MI0000490	mir-206
	MI0000063	let-7b
	MI0000681	mir-155
	MI0000077	mir-21
3022,GRB2	ENSG00000177885
	MI0000273	mir-183
	MI0001723	mir-433
15887,CD28	ENSG00000178562
	MI0000471	mir-126
	MI0003138	mir-497
	MI0000071	mir-17
153412,PAK	ENSG00000180370
153381,FOXO	ENSG00000184481
153345,CALM	ENSG00000198668
2739,MTOR	ENSG00000198793
	MI0000272	mir-182
	MI0000064	let-7c
	MI0000102	mir-100
	MI0000078	mir-22
	MI0000071	mir-17
	MI0000098	mir-96
	MI0000077	mir-21
	MI0000298	mir-221
	MI0000268	mir-34a
14168,AKT1S1	ENSG00000204673
1901,CHUK	ENSG00000213341
151831,let-7b	MI0000063
151841,mir-7-1	MI0000263
